# Supplementary material for: Hyperparameter Optimization for Tomato Leaf Disease Recognition Based on YOLOv11m
Source: Plants (Basel). 2025 Feb 21;14(5):653. doi: 10.3390/plants14050653 (PMC11901684; doi:10.3390/plants14050653)
Supplement: Supplementary file 1 [file plants-14-00653-s001.zip]

Archive with 1 entries (1 files):
- Supp data 1. RS.xlsx
