# Supplementary material for: Hyperparameter Optimization for Tomato Leaf Disease Recognition Based on YOLOv11m
Source: Plants (Basel). 2025 Feb 21;14(5):653. doi: 10.3390/plants14050653 (PMC11901684; doi:10.3390/plants14050653)
Supplement: Supplementary file 1 [file plants-14-00653-s001.zip › Supp data 1. RS.xlsx]

## Sheet: RS
					Training							Testing
Model	BS	LR	WD	MMT	Time	P	R	F1	mAP.50	mAP.50:.95	Fitness	P	R	F1	mAP.50	mAP.50:95	Fitness
C1	24	0.0025	4e-05	0.835	1.355	0.99022	0.98154	0.985861	0.99128	0.86481	0.98642	0.99055	0.99409	0.992317	0.99178	0.86894	0.99227
C2	128	0.0088	0.00017	0.897	0.808	0.98763	0.98004	0.98382	0.99049	0.86457	0.9845	0.99145	0.98736	0.989401	0.99165	0.86661	0.98963
C3	96	0.0004	5e-05	0.848	0.842	0.98433	0.97466	0.979471	0.9885	0.85423	0.9804	0.99005	0.98459	0.987312	0.99045	0.86655	0.98763
C4	24	0.002	8e-05	0.819	1.312	0.98484	0.98514	0.98499	0.99059	0.86171	0.98555	0.99107	0.98707	0.989066	0.99134	0.86888	0.9893
C5	96	0.0012	0.0001	0.845	0.842	0.98554	0.97882	0.982169	0.99081	0.85558	0.98304	0.99339	0.97952	0.986406	0.99149	0.86546	0.9696
C6	24	0.0005	0.00015	0.897	1.317	0.98647	0.97714	0.981783	0.99064	0.85576	0.98269	0.98872	0.99093	0.989824	0.99259	0.86973	0.9901
C7	96	0.0001	2e-05	0.873	0.846	0.96022	0.97063	0.965397	0.98606	0.84366	0.94749	0.96853	0.96649	0.967509	0.98425	0.85794	0.96918
C8	24	0.0015	7e-05	0.889	1.314	0.98791	0.98441	0.986157	0.99032	0.85822	0.98657	0.98977	0.98743	0.988599	0.992	0.86616	0.98894
C9	80	0.0089	0.00051	0.801	0.88	0.98459	0.98651	0.985549	0.99097	0.86663	0.98609	0.9874	0.99044	0.988918	0.99158	0.86865	0.98919
C10	128	0.0019	0.00012	0.902	0.812	0.98405	0.9796	0.98182	0.98816	0.85607	0.98246	0.99164	0.98847	0.990052	0.99285	0.86451	0.99033
C11	96	0.0033	0.00052	0.826	0.863	0.98595	0.98414	0.985044	0.98988	0.85801	0.98553	0.99291	0.98801	0.990454	0.99141	0.86111	0.99056
C12	128	0.0024	2e-05	0.909	0.808	0.98529	0.98225	0.983768	0.98912	0.85606	0.98431	0.98932	0.98884	0.98908	0.99135	0.86183	0.9893
C13	80	0.0078	3e-05	0.889	0.887	0.98838	0.98621	0.987294	0.99134	0.8668	0.9877	0.99068	0.98692	0.988796	0.9908	0.8712	0.989
C14	24	0.0002	0.00083	0.854	1.364	0.98277	0.97501	0.978875	0.98909	0.8482	0.97991	0.98774	0.97591	0.981789	0.98915	0.86314	0.98256
C15	96	0.0006	0.00042	0.891	0.865	0.98249	0.98474	0.983614	0.98866	0.85296	0.98412	0.98979	0.98646	0.988122	0.99091	0.86328	0.9884
C16	96	0.0047	0.00034	0.831	0.871	0.98748	0.97871	0.983075	0.9895	0.86099	0.98374	0.99088	0.98994	0.99041	0.99236	0.86631	0.9906
C17	24	0.0004	3e-05	0.831	1.375	0.97734	0.98221	0.979769	0.9901	0.8522	0.98081	0.98695	0.98101	0.983971	0.99143	0.86643	0.98472
C18	24	0.0008	2e-05	0.86	1.378	0.98806	0.98006	0.984044	0.98984	0.85763	0.98463	0.99073	0.99019	0.99046	0.99206	0.86791	0.99062
C19	96	0.0004	0.00017	0.894	0.872	0.98234	0.9785	0.980416	0.98863	0.85541	0.98124	0.98749	0.98295	0.985215	0.99122	0.86548	0.98582
C20	24	0.0016	0.00039	0.951	1.377	0.98617	0.98334	0.984753	0.99047	0.86748	0.98533	0.99163	0.988	0.989812	0.99273	0.87234	0.99011
C21	24	0.0008	1e-05	0.931	1.386	0.98816	0.98021	0.984169	0.99127	0.8618	0.98489	0.99227	0.98705	0.989653	0.99237	0.86818	0.98993
C22	80	0.0003	0.00024	0.965	0.946	0.98588	0.98592	0.9859	0.99161	0.85933	0.98647	0.99285	0.98775	0.990293	0.99233	0.86328	0.9905
C23	24	0.0047	4e-05	0.985	1.376	0.9853	0.97964	0.982462	0.98963	0.8705	0.98318	0.99036	0.98699	0.988672	0.99183	0.8758	0.98899
C24	24	0.0002	1e-05	0.932	1.38	0.97901	0.98431	0.981653	0.98974	0.85222	0.98247	0.98427	0.98625	0.985259	0.99207	0.86714	0.98594
C25	80	0.0002	0.00027	0.975	0.916	0.98407	0.98296	0.983515	0.9889	0.85629	0.98405	0.99234	0.98556	0.988938	0.99278	0.86706	0.98934
C26	24	0.0051	4e-05	0.8	1.377	0.98804	0.98506	0.986548	0.99166	0.86346	0.98706	0.98814	0.99118	0.989658	0.99125	0.86674	0.98982
C27	24	0.0001	1e-05	0.926	1.393	0.98375	0.97029	0.976974	0.98937	0.84914	0.97826	0.98268	0.98145	0.982065	0.99014	0.86704	0.98287
C28	80	0.0002	0.00089	0.977	0.912	0.98673	0.98205	0.984384	0.99049	0.85865	0.985	0.99025	0.99102	0.990635	0.99284	0.86561	0.99086
C29	128	0.006	4e-05	0.803	0.864	0.9873	0.98387	0.985582	0.98955	0.8572	0.98598	0.99127	0.98814	0.989703	0.99289	0.85984	0.99002
C30	24	0.0029	2e-05	0.918	1.384	0.98608	0.98233	0.984201	0.99112	0.8683	0.9849	0.99116	0.98837	0.989763	0.99251	0.87099	0.99004
C31	80	0.001	0.00092	0.871	0.921	0.98367	0.98559	0.952201	0.99104	0.85611	0.98527	0.98993	0.98724	0.988583	0.99136	0.86441	0.98886
C32	128	0.0075	6e-05	0.807	0.84	0.98426	0.98295	0.983605	0.99145	0.86211	0.98439	0.9892	0.98467	0.98693	0.99133	0.86695	0.98738
C33	24	0.0034	2e-05	0.917	1.383	0.98735	0.98188	0.984607	0.99084	0.86694	0.98524	0.99075	0.98885	0.989799	0.99148	0.8704	0.98997
C34	80	0.001	9e-05	0.874	0.93	0.98202	0.98363	0.982824	0.98972	0.86246	0.98351	0.98766	0.98642	0.98704	0.99173	0.86786	0.98751
C35	128	0.0098	8e-05	0.815	0.866	0.98354	0.98384	0.98369	0.99015	0.86454	0.98434	0.98857	0.9871	0.987834	0.99183	0.8702	0.98824
C36	24	0.0014	0.00021	0.949	1.413	0.9866	0.98344	0.985017	0.98979	0.86599	0.98549	0.99232	0.99167	0.991995	0.99148	0.87069	0.99194
C37	24	0.0007	1e-05	0.95	1.415	0.99002	0.98456	0.987282	0.99169	0.86797	0.98773	0.9934	0.98909	0.99124	0.99349	0.87171	0.99147
C38	24	0.0006	1e-05	0.939	1.379	0.99065	0.97988	0.985236	0.99078	0.86502	0.98582	0.98994	0.98985	0.989895	0.99302	0.87057	0.99021
C39	80	0.0003	0.00011	0.963	0.916	0.98574	0.97985	0.982786	0.99084	0.85558	0.9836	0.98842	0.98539	0.986903	0.99155	0.86234	0.98737
C40	80	0.0021	0.00062	0.848	0.912	0.98625	0.98474	0.985494	0.99008	0.86146	0.98595	0.98946	0.99033	0.989895	0.99215	0.86526	0.99012
C41	24	0.004	3e-05	0.836	1.415	0.98577	0.98553	0.98565	0.99044	0.8639	0.98613	0.99129	0.98849	0.989888	0.99095	0.8693	0.98999
C42	24	0.0064	5e-05	0.984	1.405	0.98052	0.98019	0.980355	0.98785	0.8678	0.9811	0.9843	0.98685	0.985573	0.99104	0.87311	0.98612
C43	96	0.0001	2e-05	0.879	0.8884	0.9725	0.96085	0.96664	0.98676	0.84366	0.96869	0.97503	0.96879	0.9719	0.98634	0.85914	0.97335
C44	128	0.0002	0.00014	0.907	0.843	0.97581	0.98132	0.978557	0.98849	0.85503	0.97956	0.99036	0.98005	0.985178	0.9905	0.86654	0.98574
C45	80	0.0014	0.00028	0.863	0.952	0.98466	0.98469	0.984675	0.99146	0.85508	0.98536	0.99093	0.99022	0.990575	0.99196	0.86209	0.99071
C46	80	0.0002	0.00018	0.819	0.957	0.9755	0.97375	0.974624	0.97836	0.84829	0.9759	0.98121	0.97455	0.977869	0.98875	0.86428	0.97897
C47	24	0.0024	4e-05	0.84	1.421	0.98609	0.98293	0.984507	0.99086	0.86359	0.98514	0.9919	0.99348	0.992689	0.99262	0.86842	0.99268
C48	96	0.0055	5e-05	0.811	0.909	0.98897	0.98257	0.98576	0.99008	0.85992	0.9862	0.98923	0.99024	0.989735	0.99194	0.86454	0.98996
C49	24	0.0001	3e-05	0.919	1.429	0.98337	0.96756	0.975401	0.98887	0.84901	0.9768	0.98335	0.97675	0.980039	0.98933	0.86506	0.98098
C50	24	0.0017	2e-05	0.879	1.421	0.98836	0.98445	0.986401	0.98986	0.86315	0.98675	0.99044	0.98735	0.988893	0.99154	0.87011	0.98916
C51	80	0.0005	0.00075	0.823	0.952	0.98085	0.98007	0.98046	0.98957	0.85415	0.98137	0.98658	0.98351	0.985043	0.99141	0.86462	0.98568
C52	80	0.001	0.0001	0.861	0.942	0.98599	0.98419	0.985089	0.98951	0.85951	0.98553	0.99171	0.98698	0.989339	0.99182	0.86432	0.98959
C53	128	0.0038	3e-05	0.806	0.84	0.98694	0.98238	0.984655	0.98938	0.85841	0.98513	0.98849	0.98827	0.98838	0.99139	0.86456	0.98868
C54	128	0.0071	8e-05	0.833	0.84	0.98734	0.98209	0.984708	0.98921	0.85935	0.98516	0.9922	0.98532	0.988748	0.99216	0.86516	0.9891
C55	96	0.0029	2e-05	0.898	0.872	0.98404	0.98653	0.985283	0.99016	0.85869	0.98577	0.98905	0.99056	0.989804	0.99251	0.86683	0.99008
C56	24	0.0027	2e-05	0.888	1.382	0.98831	0.9865	0.987404	0.9915	0.86662	0.98782	0.99502	0.98943	0.992217	0.99236	0.87094	0.99224
C57	80	0.0012	0.00014	0.871	0.946	0.98749	0.98199	0.984732	0.99076	0.86186	0.98534	0.98788	0.98639	0.987134	0.99128	0.86552	0.98755
C58	80	0.0017	0.00061	0.848	0.949	0.98345	0.98465	0.98405	0.99064	0.86081	0.98471	0.98792	0.99012	0.989019	0.99273	0.86445	0.98939
C59	128	0.0076	7e-05	0.809	0.873	0.98892	0.97983	0.984354	0.99016	0.85785	0.98495	0.99312	0.9885	0.990805	0.9924	0.86608	0.99097
C60	128	0.0099	7e-05	0.826	0.876	0.98884	0.98249	0.985655	0.99073	0.86038	0.98617	0.99125	0.98809	0.989667	0.99104	0.86145	0.98981
C61	24	0.0021	2e-05	0.919	1.414	0.98468	0.98958	0.987124	0.99163	0.86471	0.98758	0.99261	0.98812	0.99036	0.9913	0.86658	0.99046
C62	24	0.0036	4e-05	0.938	1.415	0.98635	0.98448	0.985414	0.99043	0.86811	0.98592	0.99153	0.98824	0.989882	0.99211	0.87295	0.99012
C63	80	0.0005	9e-05	0.856	0.948	0.98394	0.97731	0.980614	0.98883	0.85356	0.98145	0.98699	0.98265	0.984815	0.98964	0.86478	0.9853
C64	96	0.0009	5e-05	0.881	0.898	0.98896	0.97893	0.983919	0.98921	0.85746	0.98447	0.99114	0.98843	0.989783	0.99249	0.86352	0.99006
C65	128	0.0095	0.00012	0.816	0.873	0.98861	0.98208	0.985334	0.99057	0.86144	0.98587	0.98991	0.98902	0.989465	0.99064	0.86332	0.98958
C66	128	0.0013	0.0002	0.955	0.87	0.98431	0.98187	0.983088	0.98964	0.85853	0.98374	0.98959	0.98787	0.988729	0.9918	0.86347	0.86347
C67	24	0.0007	1e-05	0.944	1.412	0.9889	0.98148	0.985176	0.99074	0.86336	0.98574	0.98949	0.99104	0.990264	0.99255	0.8685	0.99049
C68	24	0.0006	0.0003	0.969	1.418	0.98724	0.98811	0.987675	0.99179	0.86584	0.98809	0.99	0.98816	0.989079	0.99118	0.86884	0.98929
C69	24	0.0006	1e-05	0.988	1.422	0.98628	0.98601	0.986145	0.99063	0.86724	0.9866	0.98977	0.98907	0.98942	0.99179	0.87236	0.98966
C70	24	0.0003	1e-05	0.937	1.425	0.98584	0.98254	0.984187	0.98947	0.85408	0.98472	0.99001	0.99107	0.99054	0.99284	0.86828	0.99077
C71	80	0.0003	3e-05	0.96	0.95	0.98382	0.98658	0.985198	0.99064	0.85927	0.98574	0.98858	0.98953	0.989055	0.99208	0.86551	0.98935
C72	96	0.0017	2e-05	0.842	0.906	0.98579	0.98223	0.984007	0.9894	0.85657	0.98455	0.98893	0.98856	0.988745	0.9913	0.86302	0.989
C73	80	0.0004	0.00073	0.865	0.952	0.98163	0.97721	0.979415	0.99003	0.85755	0.98048	0.98844	0.97854	0.983465	0.98976	0.866	0.98412
C74	80	0.0003	0.00043	0.826	0.948	0.97897	0.97591	0.977438	0.98682	0.84974	0.97838	0.98151	0.98008	0.980794	0.98834	0.86474	0.98155
C75	128	0.004	3e-05	0.854	0.874	0.98611	0.98129	0.983694	0.9895	0.85568	0.98428	0.99132	0.99054	0.99093	0.99144	0.85961	0.99098
C76	128	0.0044	8e-05	0.832	0.872	0.98739	0.97559	0.981455	0.98963	0.85692	0.9823	0.98888	0.98865	0.988765	0.99289	0.86289	0.98918
C77	96	0.0029	4e-05	0.905	0.915	0.98411	0.98682	0.985463	0.98953	0.86071	0.98587	0.98798	0.99176	0.989866	0.99258	0.869	0.99014
C78	96	0.0062	3e-05	0.896	0.916	0.98861	0.98201	0.985299	0.99068	0.86816	0.98585	0.99235	0.98759	0.989964	0.99207	0.8705	0.99018
C79	96	0.003	2e-05	0.89	0.914	0.98846	0.98389	0.98617	0.98981	0.86339	0.98654	0.98905	0.99237	0.990707	0.99194	0.86731	0.99084
C80	24	0.0024	0.00014	0.884	1.424	0.99044	0.98146	0.98593	0.99118	0.86508	0.98647	0.99197	0.98605	0.989001	0.99199	0.87017	0.9893
C81	80	0.0009	0.00037	0.847	0.964	0.9881	0.97958	0.983822	0.99065	0.85571	0.98452	0.98699	0.98439	0.985688	0.99143	0.86124	0.98626
C82	80	0.0013	0.00099	0.853	0.95	0.98682	0.98399	0.985403	0.98994	0.86215	0.98586	0.99163	0.98799	0.989807	0.99261	0.86826	0.99009
C83	128	0.0084	6e-05	0.812	0.87	0.98393	0.98074	0.982332	0.98985	0.86082	0.98309	0.9885	0.98492	0.986707	0.99061	0.86395	0.9871
C84	128	0.0053	7e-05	0.823	0.872	0.98659	0.98293	0.984757	0.98981	0.85738	0.98527	0.99061	0.99164	0.991125	0.99198	0.86295	0.99121
C85	24	0.002	5e-05	0.927	1.426	0.98887	0.98219	0.985519	0.99105	0.86728	0.98608	0.9899	0.98906	0.98948	0.9901	0.86817	0.98954
C86	128	0.0044	9e-05	0.91	0.88	0.98687	0.98541	0.986139	0.98913	0.85822	0.98644	0.99151	0.98994	0.990724	0.99233	0.86624	0.99088
C87	24	0.0034	4e-05	0.913	1.433	0.98804	0.98601	0.987024	0.99158	0.86702	0.98748	0.99197	0.9916	0.991785	0.99253	0.87185	0.99186
C88	24	0.0005	9e-05	0.867	1.447	0.9833	0.98131	0.982304	0.98894	0.8561	0.98297	0.98864	0.99277	0.990701	0.99331	0.86874	0.99097
C89	96	0.0008	5e-05	0.857	0.915	0.98465	0.98071	0.982676	0.98857	0.85391	0.98327	0.98615	0.98565	0.9859	0.99167	0.86358	0.98648
C90	96	0.0009	0.00012	0.879	0.921	0.98504	0.97678	0.980893	0.99	0.85691	0.98182	0.98915	0.98825	0.9887	0.99176	0.86526	0.989
C91	96	0.0011	0.00016	0.837	0.913	0.98701	0.97747	0.982217	0.99048	0.85829	0.98306	0.98841	0.99127	0.989838	0.9923	0.86519	0.99009
C92	128	0.009	0.00022	0.804	0.881	0.9818	0.98579	0.983791	0.99105	0.86226	0.98452	0.99216	0.98617	0.989156	0.99074	0.87031	0.98932
C93	24	0.0007	0.00024	0.955	1.441	0.99	0.97908	0.98451	0.98996	0.86527	0.98508	0.99315	0.9898	0.991472	0.99236	0.87225	0.99156
C94	128	0.0019	0.00018	0.943	0.878	0.98633	0.98245	0.984386	0.98883	0.86327	0.98484	0.98724	0.98686	0.98705	0.9917	0.86664	0.98751
C95	24	0.0006	0.00029	0.977	1.439	0.99021	0.9806	0.985382	0.9906	0.86548	0.98593	0.99243	0.99198	0.992205	0.992	0.87179	0.99218
C96	24	0.0015	6e-05	0.97	1.443	0.98756	0.98149	0.984516	0.99136	0.86232	0.98521	0.98889	0.98005	0.98445	0.99236	0.8702	0.98526
C97	24	0.0004	1e-05	0.98	1.441	0.99167	0.9824	0.987013	0.99125	0.86797	0.98746	0.99053	0.98907	0.989799	0.991	0.86953	0.98992
C98	24	0.0001	1e-05	0.989	1.432	0.98825	0.98378	0.98601	0.98976	0.85912	0.98639	0.99187	0.98964	0.990754	0.9928	0.87029	0.99096
C99	80	0.0003	0.0005	0.96	0.959	0.98759	0.98468	0.986133	0.99023	0.85991	0.98654	0.99097	0.99274	0.991854	0.99322	0.86777	0.99199
C100	96	0.0002	3e-05	0.84	0.918	0.97394	0.97297	0.973455	0.98789	0.85031	0.9749	0.98409	0.97632	0.98019	0.98921	0.86436	0.98111
